# Supplementary material for: Historical information sheds new light on the intensification of flooding in the Central Mediterranean
Source: Sci Rep. 2023 Jul 1;13:10664. doi: 10.1038/s41598-023-37683-z (PMC10314911; doi:10.1038/s41598-023-37683-z)
Supplement: Supplementary file 1 — Supplementary Table S1. [file 41598_2023_37683_MOESM1_ESM.xlsx]

## Sheet: Floods reconstruction
Annual Flood Intensification Index
	Eastern Liguria Area
Year	Month	NFy (number of floods per year)	AFInIx (Annual Flood Intensification Index)	AFInIx homoheneised
1582	10	1	2.52407	2.52407	Roccatagliata, 1873. p. 16
1583	0	0	0	0
1584	0	0	0	0
1585	0	0	0	0
1586	0	0	0	0
1587	0	0	0	0
1588	0	0	0	0
1589	0	0	0	0
1590	0	0	0	0
1591	0	0	0	0
1592	0	0	0	0
1593	0	0	0	0
1594	0	0	0	0
1595	0	0	0	0
1596	0	0	0	0
1597	0	0	0	0
1598	0	0	0	0
1599	0	0	0	0
1600	11	1	2.40907	2.40907	Tropeano, 1989
1601	0	0	0	0
1602	0	0	0	0
1603	0	0	0	0
1604	0	0	0	0
1605	11	2	4.81813	4.81813	Tropeano, 1989; Corradi, 1870, Vol. III, p. 11
1606	0	0	0	0
1607	1	1	0.63139	0	De Bartolomeis, 1847, Vol. IV, p. 752 / Maccario, 1889, p. 62
1608	0	0	0	0
1609	0	0	0	0
1610	0	0	0	0
1611	0	0	0	0
1612	10	1	2.52407	2.52407	Tropeano, 1989
1613	11	1	2.40907	2.40907	De Bartolomeis, 1847, Vol. IV, p. 752
1614	0	0	0	0
1615	0	0	0	0
1616	0	0	0	0
1617	0	0	0	0
1618	0	0	0	0
1619	0	0	0	0
1620	11	1	2.40907	2.40907	Tropeano, 1989
1621	0	0	0	0
1622	0	0	0	0
1623	10	1	2.52407	2.52407	Maccario, 1889, p. 64
1624	0	0	0	0
1625	10	1	2.52407	2.52407	https://www.parrocchiadisantanna.it/documenti/storia_santanna.pdf
1626	10	1	2.52407	2.52407	Fiore, 2007, p. 15
1627	0	0	0	0
1628	2	1	0.699822	0	Corradi, 1973, Vol. II, p. 54.
1629	0	0	0	0
1630	0	0	0	0
1631	0	0	0	0
1632	0	0	0	0
1633	0	0	0	0
1634	0	0	0	0
1635	0	0	0	0
1636	0	0	0	0
1637	0	0	0	0
1638	0	0	0	0
1639	0	0	0	0
1640	8	1	1.74548	1.74548	CNR-SICI AVI Project / De Bartolomeis, 1847, Vol. IV, p. 752
1641	0	0	0	0
1642	0	0	0	0
1643	0	0	0	0
1644	10	1	2.52407	2.52407	CNR-SICI AVI Project / Maccario, 1889, p. 68
1645	0	0	0	0
1646	10	2	5.04815	5.04815	Corradi, 1870. Vol. III, p. 161
1647	11	1	2.40907	2.40907	Tropeano, 1989
1648	10	1	2.52407	2.52407	Bergamo et al., 1999, p. 97
1649	0	0	0	0
1650	0	0	0	0
1651	0	0	0	0
1652	0	0	0	0
1653	0	0	0	0
1654	10	1	2.52407	2.52407	Luino et al., 2019, p. 62 / Tropeano, 1989
1655	11	1	2.40907	2.40907	Maccario, 1889, p. 69
1656	0	0	0	0
1657	0	0	0	0
1658	0	0	0	0
1659	0	0	0	0
1660	11	1	2.40907	2.40907	http://www.francobampi.it/liguria/comunita/genova_p.htm
1661	0	0	0	0
1662	0	0	0	0
1663	0	0	0	0
1664	11	1	2.40907	2.40907	Tropeano, 1989 / Fiore, 2007, p. 15
1665	0	0	0	0
1666	0	0	0	0
1667	0	0	0	0
1668	0	0	0	0
1669	0	0	0	0
1670	0	0	0	0
1671	0	0	0	0
1672	0	0	0	0
1673	0	0	0	0
1674	0	0	0	0
1675	0	0	0	0
1676	0	0	0	0
1677	10	1	2.52407	2.52407	Benente, 2008, p. 168
1678	11	2	4.81813	4.81813	Brusoni, 1680, p. 1064
1679	0	0	0	0
1680	0	0	0	0
1681	0	0	0	0
1682	11	1	2.40907	2.40907	Benente, 2008, p. 168
1683	0	0	0	0
1684	5	1	1.02302	0	Bertolotti, 1834, p. 38
1685	10	1	2.52407	2.52407	Archivio di Stato di Genova, 1988, p. 18
1686	0	0	0	0
1687	0	0	0	0
1688	0	0	0	0
1689	11	1	2.40907	2.40907	Stefani, 1854, p. 25
1690	0	0	0	0
1691	0	0	0	0
1692	0	0	0	0
1693	0	0	0	0
1694	0	0	0	0
1695	10	1	2.52407	2.52407	Tropeano, 1989
1696	0	0	0	0
1697	0	0	0	0
1698	0	0	0	0
1699	0	0	0	0
1700	0	0	0	0
1701	11	1	2.40907	2.40907	Italiani P., 1854. Dizionario corografico universale dell'Italia. Vol II, Milano Tip Civelli, pp. 1026.
1702	10	2	5.04815	5.04815	Casanova, / CNR-SICI AVI Project
1703	11	1	2.40907	2.40907	CNR-SICI AVI Project
1704	0	0	0	0
1705	11	2	4.81813	4.81813	CNR-SICI AVI Project
1706	10	1	2.52407	2.52407	Stefani, 1854, p. 25
1707	0	0	0	0
1708	0	0	0	0
1709	0	0	0	0
1710	0	0	0	0
1711	0	0	0	0
1712	0	0	0	0
1713	0	0	0	0
1714	0	0	0	0
1715	0	0	0	0
1716	0	0	0	0
1717	0	0	0	0
1718	0	0	0	0
1719	0	0	0	0
1720	0	0	0	0
1721	0	0	0	0
1722	0	0	0	0
1723	8	1	1.74548	1.74548	CNR-SICI AVI Project
1724	0	0	0	0
1725	0	0	0	0
1726	0	0	0	0
1727	0	0	0	0
1728	0	0	0	0
1729	11	1	2.40907	2.40907	Tropeano, 1989
1730	0	0	0	0
1731	0	0	0	0
1732	8	1	1.74548	1.74548	Tropeano, 1989
1733	11	1	2.40907	2.40907	CNR-SICI AVI Project
1734	0	0	0	0
1735	0	0	0	0
1736	3	1	0.783807	0	Bergamo et al., 1999, p. 97
1737	0	0	0	0
1738	0	0	0	0
1739	0	0	0	0
1740	0	0	0	0
1741	0	0	0	0
1742	8	1	1.74548	1.74548	Tropeano, 1989
1743	0	0	0	0
1744	11	1	2.40907	2.40907	https://checkinblog.it/cosa-vedere-campo-ligure-borghi-piu-belli-d-italia/
1745	0	0	0	0
1746	9	1	2.14503	2.14503	Bertolotti, Vol. I, p. 424 / Anonimo, 1748, p. 86
1747	1	1	0.63139	0	Varese, 1838, Vol. VIII, p. 90
1748	0	0	0	0
1749	0	0	0	0
1750	0	0	0	0
1751	0	0	0	0
1752	0	0	0	0
1753	0	0	0	0
1754	0	0	0	0
1755	10	1	2.52407	2.52407	CNR-SICI AVI Project
1756	6	1	1.19832	0	CNR-SICI AVI Project
1757	0	0	0	0
1758	0	0	0	0
1759	0	0	0	0
1760	0	0	0	0
1761	0	0	0	0
1762	0	0	0	0
1763	0	0	0	0
1764	0	0	0	0
1765	7	1	1.43204	0	Maccario, 1889, p. 154 / http://www.nimbus.it/eventi/2014/141020AlluvioniCentroNord.htm
1766	0	0	0	0
1767	0	0	0	0
1768	0	0	0	0
1769	0	0	0	0
1770	0	0	0	0
1771	0	0	0	0
1772	9	1	2.14503	2.14503	Tropeano, 1989 / Fiore, 2007, p. 16
1773	0	0	0	0
1774	0	0	0	0
1775	0	0	0	0
1776	0	0	0	0
1777	0	0	0	0
1778	0	0	0	0
1779	0	0	0	0
1780	0	0	0	0
1781	10	1	2.52407	2.52407	Italiani, 1854
1782	0	0	0	0
1783	0	0	0	0
1784	0	0	0	0
1785	11	1	2.40907	2.40907	Ponte, 2013, p. 157
1786	0	0	0	0
1787	11	1	2.40907	2.40907	Rosso, 2014, p. 32
1788	0	0	0	0
1789	0	0	0	0
1790	11	1	2.40907	2.40907	Rosso, 2014, p. 32
1791	10	1	2.52407	2.52407	CNR-SICI AVI Project
1792	0	0	0	0
1793	0	0	0	0
1794	8	1	1.74548	1.74548	Tropeano, 1989
1795	10	1	2.52407	2.52407	Tropeano, 1989
1796	3	1	0.783807	0	Roccati et al., 2021, p. 102
1797	0	0	0	0
1798	0	0	0	0
1799	0	0	0	0
1800	0	0	0	0
1801	11	1	2.40907	2.40907	Roccati et al., 2021, p. 102
1802	0	0	0	0
1803	0	0	0	0
1804	0	0	0	0
1805	10	1	2.52407	2.52407	De Bartolomeis, 1847, Vol. IV, p. 753 / Presotto, 1967, p. 156
1806	11	1	2.40907	2.40907	Presotto, 1967, p. 156
1807	10	1	2.52407	2.52407	Presotto, 1967, p. 156
1808	10	1	2.52407	2.52407	Presotto, 1967, p. 156
1809	0	0	0	0
1810	0	0	0	0
1811	0	0	0	0
1812	8	1	1.74548	1.74548	Tropeano, 1989
1813	0	0	0	0
1814	0	0	0	0
1815	0	0	0	0
1816	0	0	0	0
1817	0	0	0	0
1818	9	1	2.14503	2.14503	Gazzetta di Milano, 1818, N. 263, p. 1242
1819	0	0	0	0
1820	0	0	0	0
1821	12	1	1.30981	0	Bertolotti, 1834, Vol. II, p. 192 / Luino et al., 2019, p. 63 / Maccario, 1889, p. 154 / Tropeano, 1989
1822	10	1	2.52407	2.52407	Ponte, 2013; Canobbio, 1840, p. 154 / Luino et al., 2019, p. 64
1823	0	0	0	0
1824	0	0	0	0
1825	12	1	1.30981	0	Comandini and Monii, 1901, p. 760
1826	0	0	0	0
1827	0	0	0	0
1828	11	1	2.40907	2.40907	https://polaris.irpi.cnr.it/liguria-una-storia-di-alluvioni/
1829	10	1	2.52407	2.52407	Nada, 1980 / Tropeano, 1989
1830	0	0	0	0
1831	0	0	0	0
1832	0	0	0	0
1833	0	0	0	0
1834	8	1	1.74548	1.74548	Canobbio, 1840, p. 118
1835	9	1	2.14503	2.14503	Gervasoni, 1843, Vol. VI, p. 400 / Tropeano, 1989
1836	0	0	0	0
1837	0	0	0	0
1838	9	1	2.14503	2.14503	CNR-SICI AVI Project
1839	12	2	2.61961	2.61961	Annali Universali di Statistica, 1840, Vol. LXIII, p. 86
1840	0	0	0	0
1841	0	0	0	0
1842	8	1	1.74548	1.74548	Faccini et al., 2016
1843	0	0	0	0
1844	0	0	0	0
1845	0	0	0	0
1846	10	1	2.52407	2.52407	Lampato, 1852, Vo. IX, p. 178
1847	0	0	0	0
1848	0	0	0	0
1849	9	1	2.14503	2.14503	Galletti and Trompeo, 1873, Vol. I, p. 597
1850	0	0	0	0
1851	10	1	2.52407	2.52407	Maccario, 1889, p. 153
1852	0	0	0	0
1853	10	1	2.52407	2.52407	Faccini et al., 2015, p. 2476
1854	0	0	0	0
1855	10	1	2.52407	2.52407	Luino et al., 2019, p. 64
1856	0	0	0	0
1857	9	1	2.14503	2.14503	Luino et al., 2019, p. 64 / Tropeano, 1989, p. 42
1858	8	1	1.74548	1.74548	https://polaris.irpi.cnr.it/liguria-una-storia-di-alluvioni/
1859	0	0	0	0
1860	0	0	0	0
1861	0	0	0	0
1862	0	0	0	0
1863	0	0	0	0
1864	0	0	0	0
1865	0	0	0	0
1866	0	0	0	0
1867	9	1	2.14503	2.14503	CNR-SICI AVI Project
1868	0	0	0	0
1869	10	1	2.52407	2.52407	Faccini et al., 2015, p. 2476
1870	0	0	0	0
1871	0	0	0	0
1872	10	1	2.52407	2.52407	Rosso, 2014, p. 47 / Tropeano, 1989
1873	0	0	0	0
1874	0	0	0	0
1875	0	0	0	0
1876	9	1	2.14503	2.14503	CNR-SICI AVI Project
1877	0	0	0	0
1878	11	1	2.40907	2.40907	Faccini et al., 2015, p. 2476
1879	0	0	0	0
1880	0	0	0	0
1881	0	0	0	0
1882	10	1	2.52407	2.52407	CNR-SICI AVI Project
1883	0	0	0	0
1884	0	0	0	0
1885	2	1	0.699822	0	Rosso, 2014, p. 47
1886	11	1	2.40907	2.40907	Bollettino Mensuale, 1886, Vol. VVI, N. 1, p. 12
1887	0	0	0	0
1888	0	0	0	0
1889	6	1	1.19832	0	Rosso, 2014, p. 47
1890	0	0	0	0
1891	0	0	0	0
1892	10	1	2.52407	2.52407	Roccati et al., 2021, p. 102
1893	0	0	0	0
1894	9	1	2.14503	2.14503	Denza, 1894, Vol. XIV, N. 12, p. 186
1895	0	0	0	0
1896	8	1	1.74548	1.74548	CNR-SICI AVI Project
1897	0	0	0	0
1898	0	0	0	0
1899	9	1	2.14503	2.14503	Rosso, 2014, p. 62
1900	10	1	2.52407	2.52407	Rosso, 2014, p. 62
1901	3	1	0.783807	0	Rosso, 2014, p. 63
1902	0	0	0	0
1903	10	1	2.52407	2.52407	Rosso, 2014, p. 64
1904	0	0	0	0
1905	10	1	2.52407	2.52407	Faccini et al., 2015, p. 2476
1906	11	1	2.40907	2.40907	CNR-SICI AVI Project
1907	10	1	2.52407	2.52407	CNR-SICI AVI Project
1908	7	1	1.43204	0	Faccini et al., 2016
1909	0	0	0	0
1910	11	1	2.40907	2.40907	CNR-SICI AVI Project
1911	11	1	2.40907	2.40907	https://www.parrocchiadisantanna.it/documenti/storia_santanna.pdf
1912	0	0	0	0
1913	0	0	0	0
1914	10	1	2.52407	2.52407	Rosso, 2014, p. 64
1915	8	2	3.49096	3.49096	Roccati et al., 2021, p. 102 / CNR-SICI AVI Project
1916	0	0	0	0
1917	0	0	0	0
1918	0	0	0	0
1919	0	0	0	0
1920	9	1	2.14503	2.14503	CNR-SICI AVI Project / https://polaris.irpi.cnr.it/liguria-una-storia-di-alluvioni/
1921	0	0	0	0
1922	0	0	0	0
1923	0	0	0	0
1924	0	0	0	0
1925	10	1	2.52407	2.52407	CNR-SICI AVI Project
1926	11	1	2.40907	2.40907	Faccini et al., 2015, p. 2476
1927	11	1	2.40907	2.40907	Roccati et al., 2021, p. 102
1928	0	0	0	0
1929	0	0	0	0
1930	9	1	2.14503	2.14503	Roccati et al., 2021, p. 102
1931	11	1	2.40907	2.40907	CNR-SICI AVI Project
1932	0	0	0	0
1933	0	0	0	0
1934	11	1	2.40907	2.40907	Roccati et al., 2021, p. 102
1935	11	1	2.40907	2.40907	Roccati et al., 2021, p. 102
1936	8	1	1.74548	1.74548	CNR-SICI AVI Project
1937	9	1	2.14503	2.14503	CNR-SICI AVI Project
1938	0	0	0	0
1939	0	0	0	0
1940	0	0	0	0
1941	0	0	0	0
1942	0	0	0	0
1943	0	0	0	0
1944	0	0	0	0
1945	10	1	2.52407	2.52407	CNR-SICI AVI Project
1946	0	0	0	0
1947	0	0	0	0
1948	10	1	2.52407	2.52407	Roccati et al., 2021, p. 102
1949	0	0	0	0
1950	0	0	0	0
1951	11	1	2.40907	2.40907	CNR-SICI AVI Project
1952	0	0	0	0
1953	10	2	5.04815	5.04815	Roccati et al., 2021, p. 102 / CNR-SICI AVI Project
1954	0	0	0	0
1955	0	0	0	0
1956	0	0	0	0
1957	0	0	0	0
1958	0	0	0	0
1959	10	1	2.52407	2.52407	CNR-SICI AVI Project
1960	0	0	0	0
1961	9	1	2.14503	2.14503	CNR-SICI AVI Project
1962	0	0	0	0
1963	9	1	2.14503	2.14503	CNR-SICI AVI Project
1964	0	0	0	0
1965	0	0	0	0
1966	11	1	2.40907	2.40907	Catenacci, 1992, p.13
1967	0	0	0	0
1968	11	1	2.40907	2.40907	Faccini et al., 2015, p. 2476
1969	0	0	0	0
1970	10	2	5.04815	5.04815	Catenacci, 1992, p. 13
1971	10	1	2.52407	2.52407	https://www.meteoweb.eu/2011/11/alluvione-genova-non-centrano-i-cambiamenti-climatici-fenomeni-cosi-ci-sono-sempre-stati/96520/
1972	0	0	0	0
1973	0	0	0	0
1974	8	1	1.74548	1.74548	https://www.meteoweb.eu/2011/11/alluvione-genova-non-centrano-i-cambiamenti-climatici-fenomeni-cosi-ci-sono-sempre-stati/96520/
1975	9	1	2.14503	2.14503	https://www.meteoweb.eu/2011/11/alluvione-genova-non-centrano-i-cambiamenti-climatici-fenomeni-cosi-ci-sono-sempre-stati/96520/
1976	9	1	2.14503	2.14503	https://www.meteoweb.eu/2011/11/alluvione-genova-non-centrano-i-cambiamenti-climatici-fenomeni-cosi-ci-sono-sempre-stati/96520/
1977	10	1	2.52407	2.52407	Catenacci, 1992, p. 13
1978	0	0	0	0
1979	7	2	2.86408	2.86408	Roccati et al., 2021, p. 102 / https://www.meteoweb.eu/2011/11/alluvione-genova-non-centrano-i-cambiamenti-climatici-fenomeni-cosi-ci-sono-sempre-stati/96520/
1980	7	2	2.86408	2.86408	https://www.meteoweb.eu/2011/11/alluvione-genova-non-centrano-i-cambiamenti-climatici-fenomeni-cosi-ci-sono-sempre-stati/96520/
1981	8	1	1.74548	1.74548	https://www.meteoweb.eu/2011/11/alluvione-genova-non-centrano-i-cambiamenti-climatici-fenomeni-cosi-ci-sono-sempre-stati/96520/
1982	9	1	2.14503	2.14503	Catenacci, 1992, p. 13
1983	0	0	0	0
1984	8	1	1.74548	1.74548	https://www.meteoweb.eu/2011/11/alluvione-genova-non-centrano-i-cambiamenti-climatici-fenomeni-cosi-ci-sono-sempre-stati/96520/
1985	0	0	0	0
1986	11	1	2.40907	2.40907	Catenacci, 1992, p. 13
1987	7	2	2.86408	2.86408	Catenacci, 1992, p. 13
1988	0	0	0	0
1989	11	1	2.40907	2.40907	https://www.meteoweb.eu/2011/11/alluvione-genova-non-centrano-i-cambiamenti-climatici-fenomeni-cosi-ci-sono-sempre-stati/96520/
1990	0	0	0	0
1991	9	1	2.14503	2.14503	CNR-SICI AVI Project
1992	9	1	2.14503	2.14503	https://polaris.irpi.cnr.it/liguria-una-storia-di-alluvioni/
1993	9	1	2.14503	2.14503	https://polaris.irpi.cnr.it/liguria-una-storia-di-alluvioni/
1994	0	0	0	0
1995	10	2	5.04815	5.04815	https://www.meteoweb.eu/2011/11/alluvione-genova-non-centrano-i-cambiamenti-climatici-fenomeni-cosi-ci-sono-sempre-stati/96520/
1996	0	0	0	0
1997	11	2	4.81813	4.81813	CNR-SICI AVI Project
1998	11	1	2.40907	2.40907
1999	0	0	0	0
2000	11	2	4.81813	4.81813	https://www.meteoweb.eu/2011/11/alluvione-genova-non-centrano-i-cambiamenti-climatici-fenomeni-cosi-ci-sono-sempre-stati/96520/
2001	0	0	0	0
2002	11	1	2.40907	2.40907	http://www.nimbus.it/eventi/2002/021126genova.htm
2003	0	0	0	0
2004	0	0	0	0
2005	0	0	0	0
2006	9	2	5	5	https://www.meteoweb.eu/2011/11/alluvione-genova-non-centrano-i-cambiamenti-climatici-fenomeni-cosi-ci-sono-sempre-stati/96520/
2007	6	1	1.19832	0	https://www.meteoweb.eu/2011/11/alluvione-genova-non-centrano-i-cambiamenti-climatici-fenomeni-cosi-ci-sono-sempre-stati/96520/
2008	8	1	1.74548	1.74548	https://www.meteoweb.eu/2011/11/alluvione-genova-non-centrano-i-cambiamenti-climatici-fenomeni-cosi-ci-sono-sempre-stati/96520/
2009	1	1	0.63139	0	Roccati et al., 2021, p. 102
2010	10	2	5.04815	5.04815	Rosso, 2014, p. 165 / http://www.nimbus.it/liguria/arretrati.htm / https://www.meteoweb.eu/2011/11/alluvione-genova-non-centrano-i-cambiamenti-climatici-fenomeni-cosi-ci-sono-sempre-stati/96520/
2011	9	1	2.14503	2.14503	http://www.nimbus.it/eventi/2011/111105AlluvioneGenova.htm / https://www.meteoweb.eu/2011/11/alluvione-genova-non-centrano-i-cambiamenti-climatici-fenomeni-cosi-ci-sono-sempre-stati/96520/
2012	0	0	0	0
2013	10	1	2.52407	2.52407	Roccati et al., 2021, p. 102
2014	10	1	2.52407	2.52407	http://www.nimbus.it/eventi/2014/141020AlluvioniCentroNord.htm
2015	0	0	0	0
2016	11	1	2.40907	2.40907	http://www.nimbus.it/eventi/2016/161125AlluvioniNordOvest.htm
2017	0	0	0	0
2018	0	0	0	0
2019	11	1	2.40907	2.40907	http://www.nimbus.it/eventi/2019/191127AlluvioneNordOvest.htm
2020	10	1	2.52407	2.52407	http://www.nimbus.it/eventi/2020/201005AlluvioneItaliaNW.htm
2021	10	1	2.52407	2.52407	http://www.nimbus.it/eventi/2021/211005PioggeRecord-AppenninoLigure.htm
2022	0	0	0	0
															Annali universali di statistica, economia pubblica, storia, viaggi e commercio, 1840. Milano, presso gli editori degli Annali universali di medicina e di statistica, pp. 364.
															Anonimo, 1748. Della storia di Genova negli anni 1745. 1746. 1747. Libri tre pp. 400.
															Archivio di Stato di Genova, 1988. Il bombardamento di Genova nel 1684 atti della giornata di studio nel terzo centenario (Genova, 21 giugno 1984). La Quercia edizioni, Genova, pp. 161.
															Benente F., 2008. La Chiesa di San Marcianoa Carasco: la suggestione bobbiese e la storia locale. Ligures 6, 165-169.
															Bergamo S. Maria Alessandra Fiorucci, Matilde Rossi Derubeis, 1999. Analisi archeologica del ponte della Maddalena sul fiume Entella. Archeologia dell'Architettura : IV, pp. 93-108.
															Bertolotti D., 1834. Viaggio nella Liguria marittima. Tip Botta, Voll. 1, pp. 444, Vol. II, pp. 374.
															Brusoni G., 1680. Della historia d'Italia di Girolamo Brusoni libri 46. Bartolomeo Zappata, libraro di S.A.R., pp. 1082.
															Canobbio G., 1840. Topografia fisica della città e dei contorni di Genova. Tip. Ponthenier, pp. 176.
															Catenacci, V. 1992 Il dissesto geologico e geoambientale in Italia dal dopoguerra al 1990’, Memorie descrittive della Carta Geologica d’Italia, Vol. 47, pp. 1 - 301.
															Comandini A., Monii A., 1901. L'Italia nei cento anni del XIX secolo illustrata. Ed. Antonio Vallardi, Milano.
															CNR-SICI, AVI Project, Sistema Informativo sulle Catastrofi Idrogeologiche (SICI), ideato dal Gruppo Nazionale per la Difesa dalla Catastrofi Idrogeologiche (GNDCI), http://sici.irpi.cnr.it/
															Corradi, 1870. Annali delle epidemie occorse in Italia dalle prime memorie fino al 1850. Voll. I-IV, Bologna. Tip. Gamberini e Parmeggiani
															De Bartolomeis L., 1847. Notizie topografiche e statistiche sugli Stati Sardi opera preceduta dalle teorie generali sulla statistiche e speciali alle riconoscenze militari. Vol. IV, Torino, pp.1688.
															Denza D., 1894. Bollettino mensuale. Società Meteorologica Italiana. Vol. XIV, N. 12, pp. 177-192.
															Faccini, F., Luino, F., Sacchini, A., Turconi, L., 2015. Flash Flood Events and Urban Development in Genoa (Italy): Lost in Translation. In: Lollino, G., Manconi, A., Guzzetti, F., Culshaw, M., Bobrowsky, P., Luino, F. (eds) Engineering Geology for Society and Territory, Vol. 5. Springer, Cham.
															Faccini F., Guido Paliaga, Pietro Piana, Alessandro Sacchini, 2016. Charles Watkins. The Bisagno stream catchment (Genoa, Italy) and its major floods: geomorphic and land use variations in the last three centuries. Geomorphology, 273, 14-27.
															Fiore P., 2007. Inquadramento storico della chiesa San Marciano. In: La chiesa vecchia di San Marciano a Carasco. Storie, ricerche e proposte di recupero, P. Fiore (eds.), Chiavari, pp. 11-74.
															Galletti G., Trompeo P., 1873. Atti del parlamento subalpino sessione del 1857-58. Roma, Eds. Botta, Vol. I, pp. 688.
															Gervasoni N., 1843. Giurisprudenza dell'ecc.mo r. Senato di Genova, ossia collezione delle sentenze pronunciate dal r. Senato di Genova sovra i punti piu importanti di diritto civile e commerciale, e di procedura. Dalla stamperia di Luca Carniglia, gia Bonaudo, Vol. VI, pp. 771
															Bollettino Mensuale, 1886. Le piene in Italia. In: Bollettino Mensuale dell'Osservatorio Centrale - Real Collegio Carlo Alberti in Moncalieri, Vol. VII, N. 1, pp. 1-16.
															Lampato F., 1852. Annali universali di statistica. Vol. IX, Milano Eds Annali Univerali, pp. 360.
															Luino F., Turconi L., Roccati A., 2019. Piano locale di adattamento ai cambiamenti climatici per il rischio alluvioni del Comune di Savona. Interregt ADAPT, Comune di Savona, pp. 323.
															Maccario S., 1889. Cronologia storica della città di Cuneo. Tip Subalpina, Cuneo, pp. 216
															Nada N., 1980. Storia del regno di Carlo Alberto dal 1831 al 1848 dallo Stato assoluto allo Stato costituzionale. Torino, Istituto per la storia del Risorgimento italiano, Comitato di Torino, pp. 182.
															Ponte R., 2013. Orografia, idrografia e clima a Genova in età moderna. Nei documenti uno strumento per lo studio e la tutela dell’ambiente. In: La Gazette des archives, n°230, 2013-2.
															Presotto D., 1967. Aspetti dell'economia ligure nell'età Napoleonica: i Lavori Pubblici. Atti della Società Ligure di Storia Patria. Pp. 185.
															Roccatagliata A., 1873. Annali della Repubblica di Genova dall'armo 1581 al 1607. Genova, Eds. Canepa, pp. 343.
															Roccati A., Andrea Mandarino, Luigi Perasso, Andrea Robbiano, Fabio Luino, Francesco Faccini, 2021. Large-scale geomorphology of the Entella River floodplain (Italy) for coastal urban areas management, Journal of Maps, 17, 98-112
															Rosso R., 2014. Bisagno: Il fiume nascosto. Venezia, Marsilio Eds., pp. 195
															Stefani, 1854. Dizionario corografico-universale dell'Italia sistematicamente suddiviso secondo l'attuale partizione politica d'ogni singolo Stato italiano. Milano, Stabilimento Civelli Giuseppe, pp. 1419.
															Tropeano D., 1989. Eventi alluvionali e frane nel bacino della Bormida. Studio retrospettivo. In: Quaderni di studi e documentazioni n. 10
															Varese D.C., 1838. Storia della Repubblica di Genova. Genova, Tip Gravier, Vol. VIII, pp. 459
															https://polaris.irpi.cnr.it/liguria-una-storia-di-alluvioni/
															http://www.blueplanetheart.it/2020/10/genova-suoi-torrenti-lunga-storia-alluvioni-danni-vittime/
															https://www.meteoweb.eu/2014/10/la-liguria-e-le-alluvioni-lampo-una-storia-che-si-ripete-sempre-piu-spesso/334160/
															https://www.meteoweb.eu/2011/11/alluvione-genova-non-centrano-i-cambiamenti-climatici-fenomeni-cosi-ci-sono-sempre-stati/96520/
															http://www.nimbus.it/eventi/2002/010605alluvione_casistorici.htm

## Sheet: Values and fit of Fig 3a
Values and fit of Fig. 3a
	Month	Rainfall (Genova)
		f (rh)	Rain 85th prc
		85th Prc (dx + hx) * 0.02	prc 85 (dx + hx)
	1	0.81	41
	2	1.1	55
	3	1.17	59
	4	0.93	46
	5	0.92	46
	6	0.87	43
	7	0.91	46
	8	1.74	87
	9	2.55	127
	10	2.81	140
	11	2.69	135
	12	1.62	81
