# Supplementary material for: Historical information sheds new light on the intensification of flooding in the Central Mediterranean
Source: Sci Rep. 2023 Jul 1;13:10664. doi: 10.1038/s41598-023-37683-z (PMC10314911; doi:10.1038/s41598-023-37683-z)
Supplement: Supplementary file 2 — Supplementary Information. [file 41598_2023_37683_MOESM2_ESM.txt]

"Le nostre storie fanno menzione di alcuni rovesci di pioggia che cagionarono danni gravissimi alla nostra città;
il più memorabile è quello del 1278 riferito dal Giustiniani.
Il giorno 8 ottobre di quell’anno vi fu fal diluvio d’acqua che questa si alzò a 10 palmi sulla piazza di Banchi.
Le piogge del 1407 31 ottobre e 1414 3 ottobre furono anche assai terribili;
in quella del 1407 le acque discorrevano alte 6 piedi in varies trade della città e rovinarono parecchie case e muri" (Pareto, 1846, p. 157)


"Una procella di luttuosa memoria imperversò nel golfo di Genova la notte del 24 e 25 di dicembre 1821, e continuò sino al dì 27.
Portate anzi scagliate dal furibondo libeccio,
salivano le onde sino in sui tetti delle case poste al mare a ponente delle chiesa delle Grazie.
Tutto il porto coprì di naufragi" (Bertolotti, 1834b, p. 192)


"Partendo da Genova verso levante dopo alcune spiagge e colline piene di sontuosi palazzi
e di delitiose ville si scuoprono i piani di Quinto e di Nervi,
rispetto a’ quali si interessano di tutto ponto la natura
e l’arte a rendere quella felice situazione un continuo amenissimo ricetto delle delizie campestri" (Quaini, 1973, p. 205)


"Resta la provincia intersecata dal fiume Entella, ingrossata dagli influenti di Lavagna, Sturla, Graveglia,
e dai torrenti Boate, Gromolo, Petornia o Petronia, e Crovana, […].
Ma tutti hanno un corso rapido, ed arrecano non ievi danni alle sottoposte terre per le frequenti inondazioni […]" (De Bartolomeis, 1847, p. 1524)


"Le fiumane Ligustiche […] ingrossano repentinamente e smisuratamente per le piogge cadute in montagna;
scendono impetuose, rovinose, talvolta impreviste, travolgono ciottoli ed anche grossi macigni, fanno alluvioni e con ciò rialzano i loro alvei.
Essi apportano grandissimi guasti nelle loro subite piene […].
Poche ore di pioggia bastano a farle soverchiare i loro argini […]" (Bertolotti, 1834a, pp. 19-20)
